# Supplementary material for: Effect of Gamma Irradiation on Enhanced Biological Activities of Exopolysaccharide from Halomonas desertis G11: Biochemical and Genomic Insights
Source: Polymers (Basel). 2021 Nov 2;13(21):3798. doi: 10.3390/polym13213798 (PMC8588121; doi:10.3390/polym13213798)
Supplement: Supplementary file 1 [file polymers-13-03798-s001.zip]

Archive with 1 entries (1 files):
- polymers-1394306-supplementary.pdf
